# Supplementary material for: A Nanocomposite with Extracellular Vesicles from Lactobacillus paracasei as a Bioinspired Nanoantibiotic Targeting Staphylococcus aureus
Source: Pharmaceutics. 2022 Oct 24;14(11):2273. doi: 10.3390/pharmaceutics14112273 (PMC9692410; doi:10.3390/pharmaceutics14112273)
Supplement: Supplementary file 1 [file pharmaceutics-14-02273-s001.zip]

Archive with 1 entries (1 files):
- pharmaceutics-1963028-supplementary.pdf
